# Supplementary material for: Metabolomic Analyses to Identify Candidate Biomarkers of Cystinosis
Source: Int J Mol Sci. 2023 Jan 30;24(3):2603. doi: 10.3390/ijms24032603 (PMC9916752; doi:10.3390/ijms24032603)
Supplement: Supplementary file 1 [file ijms-24-02603-s001.zip]

Archive with 2 entries (2 files):
- Supplementary File S1-Results-.pdf
- Supplementary File S2- Methods.pdf
